# Supplementary material for: Ionizing Radiation Increases Death Receptor 5 (DR5)-Mediated Cell Death, but Not Death Receptor 4 (DR4)-Mediated Cell Death in 3D Tumor Spheroids
Source: Int J Mol Sci. 2025 May 13;26(10):4635. doi: 10.3390/ijms26104635 (PMC12110968; doi:10.3390/ijms26104635)
Supplement: Supplementary file 1 [file ijms-26-04635-s001.zip]

Archive with 1 entries (1 files):
- ijms-3608305-supplementary.pdf
